# Supplementary material for: Impact of maternal dTpa vaccination on the incidence of pertussis in young infants
Source: PLoS One. 2020 Jan 28;15(1):e0228022. doi: 10.1371/journal.pone.0228022 (PMC6986709; doi:10.1371/journal.pone.0228022)
Supplement: S1 File — (XLSX) [file pone.0228022.s001.xlsx]

## Sheet: Group control
Period year	Pop 0-1 years	respiratory tract diseases	All diseases	control	incidence	incidence
2007	2.67812e+06	221136	605391	384255	14348	14.3
2008	2.5934e+06	195036	560386	365350	14087.7	14.0
2009	2.52028e+06	210761	581804	371043	14722.3	14.7
2010	2.3786e+06	187189	569122	381933	16057.1	16.0
2011	2.37191e+06	184972	562229	377257	15905.2	15.9
2012	2.30591e+06	175375	560143	384768	16686.1	166.8
2013	2.23038e+06	174912	566278	391366	17547	175.4
2014	2.16907e+06	158599	562402	403803	18616.4	186.1
2015	2.14149e+06	155970	573902	417932	19516	19.5
2016	2.18594e+06	141386	576744	435358	19916.3	19.9
2017	2.23982e+06	147107	600611	453504	20247.4	20.2

## Sheet: new_calculate
Period year	Population 0-1 years	Population < 1 month	Population 1 month - < 1 year	number cases 1 month	number cases < 1 year	number cases 1 month - < 1 year	incidence 1 month	incidence 1 month - < 1 year	coverage vaccine
2007	2.67812e+06	223176	2.45494e+06	171	566	395	76.621	14.7492
2008	2.5934e+06	216117	2.37729e+06	264	871	607	122.156	23.4055
2009	2.52028e+06	210024	2.31026e+06	300	595	295	142.841	11.705
2010	2.3786e+06	198217	2.18038e+06	75	343	268	37.8374	11.2671
2011	2.37191e+06	197659	2.17425e+06	384	1530	1146	194.274	48.3155
2012	2.30591e+06	192160	2.11375e+06	1531	3206	1675	796.734	72.6393
2013	2.23038e+06	185865	2.04452e+06	2185	3465	1280	1175.58	57.3892	2.8
2014	2.16907e+06	180756	1.98831e+06	2763	4957	2194	1528.58	101.149	9.3
2015	2.14149e+06	178457	1.96303e+06	953	1898	945	534.021	44.1282	44.9
2016	2.18594e+06	182162	2.00378e+06	404	844	440	221.781	20.1286	33.8
2017	2.23982e+06	186651	2.05317e+06	702	1069	367	376.102	16.3853	42.1
